# Supplementary material for: Extended-Spectrum ß-Lactamase-Producing Escherichia coli in Conventional and Organic Pig Fattening Farms
Source: Microorganisms. 2022 Mar 11;10(3):603. doi: 10.3390/microorganisms10030603 (PMC8950372; doi:10.3390/microorganisms10030603)
Supplement: Supplementary file 1 [file microorganisms-10-00603-s001.zip]

Archive with 2 entries (2 files):
- questionnaire.pdf
- questionnaire_results.pdf
